# Supplementary material for: Community engagement during COVID: A field report from seven CTSAs
Source: J Clin Transl Sci. 2021 Apr 27;5(1):e104. doi: 10.1017/cts.2021.785 (PMC8185415; doi:10.1017/cts.2021.785)
Supplement: Supplementary file 1 [file ctssup.zip]

Archive with 2 entries (2 files):
- S2059866121007858sup001.docx
- S2059866121007858sup002.docx
